# Supplementary material for: A Pilot Study of A2NTX, a Novel Low-Molecular-Weight Neurotoxin Derived from Subtype A2 for Post-Stroke Lower Limb Spasticity: Comparison with OnabotulinumtoxinA
Source: Toxins (Basel). 2022 Oct 28;14(11):739. doi: 10.3390/toxins14110739 (PMC9697926; doi:10.3390/toxins14110739)
Supplement: Supplementary file 1 [file toxins-14-00739-s001.zip]

Archive with 2 entries (2 files):
- BOTOX_vs_A2TNX_Kaji et al..xlsx
- toxins-1926771-supplementary data.pdf
