# Supplementary material for: A Pilot Study of A2NTX, a Novel Low-Molecular-Weight Neurotoxin Derived from Subtype A2 for Post-Stroke Lower Limb Spasticity: Comparison with OnabotulinumtoxinA
Source: Toxins (Basel). 2022 Oct 28;14(11):739. doi: 10.3390/toxins14110739 (PMC9697926; doi:10.3390/toxins14110739)
Supplement: Supplementary file 1 [file toxins-14-00739-s001.zip › BOTOX_vs_A2TNX_Kaji et al..xlsx]

## Sheet: BOTOX
ＢＯＴＯＸ	Ｎ＝13
					month		ankle planter extensor			ankle planter flexor			(unafecetd side)			kgw	kgw	seconds		seconds		seconds	seconds
Ｎo.	ID	age	gender	disease	duration	course	MAS planter flexion	changes (delta)	AUC	MAS dorsiflexion	changes (delta)	AUC	①HG	②HG	③HG	average HG	HG change rate	①１０mg gait time	①１０m steps	②10ｍ time	②10m steps	10m ave. time	gait time change rate	FIM bed trtansfer	FIM toilet	bath	gait	stairs	FIMsum	FIM changes	delta TA	30d	60d
1	30488191	55	M	R putaminal H	74m	injection	2	×		1	×		35	34.1	29.4	32.8333	×	27.5	28	33.2	29	30.35	×	7	7	7	6	6	33	×
						1m later	3	1	-15	1	0	0	29.4	30.1	25.7	29.75	-3.08333	24.1	26	25.56	26	24.83	-5.52	7	5	5	7	3	27	-6	0	0
						2m later	1	-1	0	2	1	-15	32.5	32.3	30.1	32.4	-0.433333	23.25	26	29.31	27	26.28	-4.07	6	6	6	5	5	28	-5	1		1
						3m later	0	-2		2	1		37.3	34.4	31.1	35.9	3.06667	28.04	28	31.06	27	29.55	-0.8	6	6	6	6	6	30	-3	1
2	30578074	52	M	R frontal H	88m	injection	1	×		3	×		37.5	34.5	31.7	36	×	17.44	23	17.19	23	17.315	×	7	6	6	5	5	29	×
						1m later	3	2	-30	1	-2	30	34.4	35.5	37.6	36.55	0.55	16.79	23	15.25	21	16.02	-1.295	7	6	5	5	5	28	-1	-0.5	-0.5
						2m later	1	0	-60	3	0	60	34.4	35.5	36.5	36	0	16.6	22	15.94	21	16.27	-1.045	7	6	6	6	6	31	2	1		1
						3m later	1	0		3	0		41.6	37.9	34.3	39.75	3.75	15.72	22	15.59	22	15.655	-1.66	7	6	6	6	6	31	2	-1
3	30334364	60	M	L putaminal H	46.5m	injection	0	×		1	×		39.9	39.4	40.4	40.15	×	14.78	23	15.09	23	14.935	×	7	7	6	7	5	32	×
						1m later	1	1		2	1		34.9	35.2	36.8	36	-4.15	15.66	24	15.84	23	15.75	0.815	7	7	6	6	6	32	0	-1	-1
						2m later	0	0		1	0		44.3	42	43.4	43.85	3.7	15.37	24	14.19	23	14.78	-0.155	7	6	6	7	6	32	0	-2		-2
						3m later	1	1		2	1		43.7	43.6	42.3	43.65	3.5	15.9	25	15.47	24	15.685	0.75	7	7	6	7	6	33	1	0.5
4	30594391	57	M	L putaminal H	125m	injection	1	×		3	×		25.3	24	25.4	25.35	×	17.03	28	17.1	27	17.065	×	5	6	5	5	5	26	×
						1m later	1	0	0	3	0	0	21	17	15.5	19	-6.35	19.72	31	18.34	28	19.03	1.965	7	6	6	6	6	31	5	-1.5	-1.5
						2m later	1	0	0	3	0	0	25.1	20.4	19.7	22.75	-2.6	16.59	28	15.38	27	15.985	-1.08	6	6	6	7	6	31	5	-0.5		-0.5
						3m later	2	1		3	0		24.7	21	18.6	22.85	-2.5	14.88	26	15.22	27	15.05	-2.015	7	6	6	6	6	31	5	-3
5	30659197	69	M	L corona radiata I	22m	injection	1	×		3	×		42.9	46.9	45.9	46.4	×	29.03	27	28.68	29	28.855	×	7	6	6	7	7	33	×
						1m later	1	0	0	2	-1	15	40.1	41.7	44.3	43	-3.4	25.31	27	25.97	28	25.64	-3.215	6	6	6	6	6	30	-3	0	0
						2m later	0	-1	15	1	-2	60	42.3	43.7	42.6	43.15	-3.25	23.72	26	23.84	27	23.78	-5.075	7	6	6	7	6	32	-1	4		4
						3m later	1	0		2	-1		42.7	49.1	43.1	46.1	-0.3	27.6	28	28.1	28	27.85	-1.005	7	6	6	6	6	31	-2	3.5
6	30501401	78	M	Lputaminal H	191.5m	injection	1	×		3	×		20	18.2	19.3	19.65	×					×	×	4	5	2	5	0	16	×
						1m later	1	0	0	3	0	0	15.5	19.6	20.2	19.9	0.25					×	×	6	5	4	5	0	20	4	-1	-1
						2m later	1	0	0	3	0	0	20.6	20.1	19.7	20.35	0.7	29.27	44	27.18	42	×	×	6	5	4	6	0	21	5	-1		-1
						3m later	2	1		3	0		22	19.7	18.3	20.85	1.2	25.53	46	27.91	47	×	×	6	6	4	6	0	22	6	0
7	30498864	70	M	Ｌ basal-corona radiata I	79m	injection	1	×		3	×		29.1	28.9	27.3	29	×	15.37	22	15.41	23	15.39	×	5	5	2	5	0	17	×
						1m later	1	0	0	3	0	0	28.3	28.9	27.7	28.6	-0.4	16.88	24	18.12	25	17.5	2.11	7	6	5	6	5	29	12	-1	-1
						2m later	1	0	0	2	-1	15	32	25.7	26.6	29.3	0.3	13.9	22	13.67	21	13.785	-1.605	7	6	6	6	6	31	14	-2		-2
						3m later	1	0		2	-1		26.3	25.3	29	27.65	-1.35	12.38	21	12.68	22	12.53	-2.86	7	7	5	6	6	31	14	-0.5
8	993399	66	M	R brain stem compression	23m	inj	1	×		3	×		30	34.6	32.5	33.55	×	12.18	20	11.91	20	12.045	×	7	6	6	6	6	31	×
						1m later	1	0	0	2	-1	15	30.8	31.3	30.3	31.05	-2.5	13.25	20	11.12	21	12.185	0.14	7	6	6	6	6	31	0	-3	-3
						2m later	1	0	0	2	-1	45	33.3	35.3	32.4	34.3	0.75	12.01	20	11.95	19	11.98	-0.065	7	6	6	6	6	31	0	-2		-2
						3m later	1	0		1+	-1.5		31.5	33.7	38.6	36.15	2.6	13.54	21	12.38	21	12.96	0.915	7	7	6	6	6	32		-1
9	1223310	73	M	L medulla I	118	inj	1	×		3	×		23.9	22.4	21.9	22.9	×	31	37	23	20	27	×	6	6	5	5	0	22	×
						1m later	1	0	0	2	-1	15	23.2	23	23.7	23.35	0.45	33.13	41	28.66	37	30.895	3.895	7	5	6	6	0	24	2	-0.5	-0.5
						2m later	1	0	0	2	-1	45	21.9	20.6	20.1	21.25	-1.65	31.39	37	29.53	36	30.46	3.46	6	6	4	5	5	26	4	-2		-2
						3m later	1	0		2	-1		17.9	17.2	18.8	18.35	-4.55	22.78	31	19	30	20.89	-6.11	6	5	5	5	4	25	3	0
10	30720314	77	M	L putaminal H	130.5	inj	1	×		1	×		29.1	28.9	26.1	29	×	24.94	26	25.12	26	25.03	×	6	6	6	6	5	29	×
						1m later	0	-1		0	-1		26	28.6	24.4	27.3	-1.7	23.66	26	21.34	25	22.5	-2.53	7	6	6	6	6	31	2	0	0
						2m later	0	-1		0	-1		28.9	29.1	28.6	29	0	22.12	25	20.81	25	21.465	-3.565	7	6	6	6	6	31	2	-1		-1
						3m later	0	-1		1	0		25.4	25.4	27.7	26.55	-2.45	19.94	24	20.09	25	20.015	-5.015	6	6	6	6	6	30	1	0
11	30488182	57	M	R thalamic H	79	inj	1	×		3	×		40	34.6	40	40	×	12.07	16	12.16	15	12.115	×	7	6	6	6	6	31	×
						1m later	1	0	0	2	-1	15	38.9	43	40.7	41.85	1.85	12.78	15	13.78	16	13.28	1.165	7	6	6	6	6	31	0	-0.5	-0.5
						2m later	0	-1	15	1+	-1.5	52.5	39.5	39.4	36.4	39.45	-0.55	13.5	17	13.51	17	13.505	1.39	7	6	6	6	6	31	0	-1.5		-1.5
						3m later	0	-1		2	-1		39.7	37.2	35.5	38.45	-1.55	13.07	17	13.29	17	13.18	1.065	7	6	5	6	6	30	-1	-1.5
12	30489189	77	Ｍ	L putaminal Ｈ	240	inj	0	×		1+	×		22.4	23.3	23.3	23.3	×					×	×	6	6	3	6	0	21	×
						1m later	1	1		2	0.5		26.3	28	25.3	26.65	3.35					×	×	5	5	2	5	0	17	-4	-2.5	-2.5
						2m later	1	1		2	0.5		23	22	18.9	22.5	-0.8					×	×	5	5	3	4	4	21	0	-1.5		-1.5
						3m later	0	0		1+	0		19.6	20.8	19.6	20.2	-3.1					×	×	6	6	4	5	4	25	4	-0.5
13	30776946	72	F	L putaminal H	139.5	inj	1	×		3	×		14.5	16.2	16.6	16.4	×	118.85	47	104.97	45	111.91	×	6	6	3	5	0	20	×
						1m later	1	0	0	2	-1	15	14.8	18.9	17	17.95	1.55	94.6	37	107.91	41	101.255	-10.655	6	6	4	6	0	22	2	0	0
						2m later	1	0	0	3	0	30	8.9	10	10.1	10.05	-6.35	105.16	42	101.26	48	103.21	-8.7	6	6	4	5	0	21	1	1		1
						3m later	AMIの為延期
14	30510533	64	M	L thalamic H	106	inj	1	×		3	×		42	42.4	39	42.2	×	19.47	28	19.06	28	19.265	×	6	6	6	6	6	30	×
						1m later	1	0	0	3	0	0	39	43.1	41.4	42.25	0.05	18.82	28	19.41	28	19.115	-0.15	7	6	6	6	5	30	0	0.5	0.5
						2m later	2	1	-15	3	0	0	36.9	39.3	36.6	38.1	-4.1	20.05	28	18.66	28	19.355	0.09	7	6	6	6	5	30	0	0.5		0.5
						3m later	2	1		3	0		37.5	42.1	41.9	42	-0.2	18.5	27	17.96	28	18.23	-1.035	7	6	6	6	6	31	1	-3.5
15	30688151	60	M	Ｒ putaminal H	45	inj	1	×		3	×		39.3	44.5	38.3	41.9	×	27.97	27	28.11	28	28.04	×	7	6	5	6	6	30	×
						1m later	1	0	0	2	-1	15	42.1	41.6	37.7	41.85	-0.05	22.93	25	22.94	25	22.935	-5.105	7	6	5	6	6	30	0	1	1
						2m later	0	-1	15	2	-1	30.0(45.0)	36.9	35.5	34.2	36.2	-5.7	23.53	23	22.38	24	22.955	-5.085	6	6	5	6	6	29	0	1		1
						3m later	１＋	0.5		2	-1	さOK	45.7	45.9	44	45.8	3.9	25.02	23	25.54	24	25.28	-2.76	7	6	6	6	6	31	1	2
16	30642162	60	M	L putaminal H	63	inj	1	×		3	×		50.3	49.3	47.6	49.8	×	15.66	25	15.47	26	15.565	×	7	6	5	6	6	30	×
						1m later	1	0	0	3	0	0	45.9	41.3	42	43.95	-5.85	14.91	24	14.84	23	14.875	-0.69	7	6	6	5	5	29	-1	1	1
						2m later	1	0	0	3	0	0	46	42.6	42	44.3	-5.5	14.16	24	15.38	25	14.77	-0.795	6	6	5	6	6	29	-1	0		0
						3m later	1	0		3	0		54.1	49	51.6	51.5	1.7	16.81	26	15.5	26	16.155	0.59	6	6	5	6	6	29	-1	0
																															A1 MMT TA
																																16	16
																																-0.5625	-0.3125

## Sheet: A2NTX
Ａ２ＮＴＸ	Ｎ＝11
					month		ankle planter extensor			ankle planter flexor			(unafecetd side)				kgw	seconds		seconds		seconds	seconds
patient No	ID	age	gender	disease	duration	course	MAS planter flexion	changes (delta)	AUC	MAS dorsiflexion	changes (delta)	AUC	①HG	②HG	③HG	average HG	HG change rate	①１０mg gait time	①１０m steps	②10ｍ time	②10m steps	10m ave. time	gait time change rate	FIM bed transfer	FIM toilet	bath	gait	stairs	FIM sum	FIM changes	TAdelta	30d	60d
1	30598296	75	M	R MCA I	34	injection	0	×		1	×		21.4	18.7	20.2	20.8	×	17.1	34	17.6	35	17.35	×	7	6	5	6	3	27	×
						1m later	0	0		1	0		15.8	16.5	13	16.15	-4.65	16.66	32	17.83	35	17.245	-0.105	7	5	2	5	5	24	-3	0	0
						2m later	1	1		2	1		16.3	17.6	14.5	16.95	-3.85	16.94	33	15.93	32	16.435	-0.915	6	6	5	6	6	29	2	-0.5		-0.5
						3m later	0	0		１＋	-0.5		20.4	16.8	19.5	19.95	-0.85	19.28	36	21.75	37	20.515	3.165	6	6	4	6	6	28	1	1
2	30604946	64	M	L putaminal H	43.5	injection	3	×		1	×		24	28.3	25.7	27	×	36.37	30	38.22	29	37.295	×	7	5	5	5	5	27	×
						1m later	1	-2	30	2	1	-15	21.7	22.4	24.7	23.55	-3.45	36.84	32	37.88	33	37.36	0.065	7	6	3	6	4	26	-1	0	0
						2m later	0	-3	105	2	1	-45	27.3	28	29.4	28.7	1.7	36.13	29	37.04	30	36.585	-0.71	6	6	4	6	6	28	1	0		0
						3mlater	1	-2		3	2		30.6	32	32.4	32.2	5.2	42.91	29	45.22	32	44.065	6.77	7	6	5	6	5	29	2	0
3	30301188	72	M	L corona radiata I	36	injection	0	×		2	×		38.2	37.9	36.8	38.05	×	16.04	32	15.16	31	15.6	×	5	4	3	5	0	17	×
						1m later	0	0		2	0		34.4	35.4	32.4	34.9	-3.15	14.88	28	15.12	28	15	-0.6	6	5	4	5	0	20	3	-1	-1
						2m later	1	1		2	0		38.1	36.4	35.6	37.3	-0.75	13.29	27	13.66	28	13.475	-2.125	6	6	5	6	6	29	12	0		0
						3m later	1	1		1+	-0.5		36.4	35.9	35.6	36.15	-1.9	13.79	27	15.01	28	14.4	-1.2	7	6	5	6	6	30	13	1
4	30645024	72	M	R basal gangila I	36	injection	3	×		1	×		28.9	28.6	28.9	28.9	×	58.31	39	61.03	38	59.67	×	5	5	3	5	0	18	×
						1m later	0	-3	45	2	1	-15	32.5	31.4	29.4	31.95	3.05	60.3	39	56.1	39	58.2	-1.47	6	6	5	5	0	22	4	0	0
						2m later	1	-2	75(105)	2	1	-45	35.4	30.9	31.3	33.35	4.45	45.25	39	53.79	46	49.52	-10.15	6	6	5	4	0	21	3	2		2
						3m later	0	-3	120	2	1		33.3	31	30.7	32.15	3.25	43.53	34	41.28	35	42.405	-17.265	6	6	6	6	5	29	11	1
5	30647925	64	M	Lputaminal H	60.5	injection	1	×		3	×		38	37.2	36.3	37.6	×	17.37	27	19.03	26	18.2	×	7	5	2	4	5	23	×
						1m later	0	-1	15	2	-1	15	32.8	31.1	33.4	33.1	-4.5	16.46	22	15.66	23	16.06	-2.14	6	6	4	6	6	28	5	0	0
						2m later	1	0	30	2	-1	45	35.8	30.4	31.5	33.7	-3.9	15.35	22	14.97	22	15.16	-3.04	7	6	5	6	6	30	7	-1		-1
						3m later	0	-1		2	-1		37.3	40.1	38.4	39.25	1.65	14.74	21	14.76	21	14.75	-3.45	7	7	6	6	6	32	9	0
6	30655050	73	F	L putaminal H	33	injection	0	×		2	×		25	23.4	20.3	24.2	×	23.9	23	22.34	23	23.12	×	7	5	2	5	3	22	×
						1m later	1	1		2	0		26.6	25.5	26.6	26.6	2.4	23.19	26	23.32	24	23.255	0.135	7	6	4	6	6	29	7	0	0
						2m later	0	0		1+	-0.5		29.7	29.2	28.3	29.45	5.25	25.41	24	24.86	24	25.135	2.015	7	6	5	6	5	29	7	-1		-1
						3m later	0	0		2	0		29	27.1	23.6	28.05	3.85	21.85	24	21.35	23	21.6	-1.52	7	6	5	6	6	30	8	0
7	30500712	66	Ｆ	R putaminal H	179	injection	1	×		4	×		15.4	15.5	15.4	15.45	×	110.16	90	118.285	93	114.222	×	6	6	3	5	1	21	×
						1m later	１＋	0.5	-7.5	3	-1	15	15.6	16.1	14.4	15.85	0.4	92.5	89	94.56	87	93.53	-20.6925	6	6	4	6	0	22	1	0	0
						2m later	2	1	-30	3	-1	45	16.3	16.2	14.1	16.25	0.8	92.75	82	82.59	77	87.67	-26.5525	6	6	3	6	0	21	0	0		0
						3m later	2	1		3	-1		18.4	18.4	17.9	18.4	2.95	85.03	71	100.5	78	92.765	-21.4575	6	6	4	6	0	22	1	0
8	30728374	59	F	SAH lt.MCA I	241.5	injection	0	×		3	×		16.9	16.6	16.5	16.75	×	19.16	23	18.6	24	18.88	×	6	6	4	6	4	26	×
						1m later	1	1		2	-1		17.3	16	16.9	17.1	0.35	18.78	24	18.25	24	18.515	-0.365	6	6	4	6	0	22	-4	1	1
						2m later	1	1		3	0		20.3	21.9	21	21.45	4.7	19	22	17.22	22	18.11	-0.77	6	6	4	6	5	27	1	1		1
						3m later	1	1		3	0		17.5	16.1	16.2	16.85	0.1	17.53	24	17.26	24	17.395	-1.485	6	6	5	6	5	28	2	0
9	2445687	58	M	R putaminal H	75	injection	1	×		3	×		34.5	35.5	36.6	36.05	×	12.41	28	12.63	29	12.52	×	6	6	4	6	6	26	×
						1m later	1	0	0	3	0	0	40.4	38.1	36.7	39.25	3.2	12.25	24	11.16	25	11.705	-0.815	7	6	4	6	5	28	2	0	0
						2m later	1	0	0	2	-1	15	45.1	37	38.9	42	5.95	13.39	26	12.38	27	12.885	0.365	7	6	4	6	5	28	2	1		1
						3m later	1+	0.5		2	-1		39.7	42.4	39	70.7	34.65	11.84	23	1.2.04	24	11.84	-0.68	7	6	5	6	6	30	2	1
10	30776861	73	F	R putaminal H	147	injection	1	×		3	×		26	24.7	24	25.35	×	32.82	31	37.01	33	34.915	×	6	6	6	5	5	28	×
						1m later	1	0	0	3	0	0	24	23.9	22.4	23.95	-1.4	39.43	41	41.82	40	40.625	5.71	7	6	6	4	5	28	0	0	0
						2m later	2	1	-15	3	0	0	23.4	23.5	22.6	23.45	-1.9	34.51	36	34.16	35	34.335	-0.58	7	6	6	5	5	29	1	1		1
						3m later	1	0		3	0		26.9	27.3	27.1	27.2	1.85	33.47	40	32.53	41	33	-1.915	6	6	6	6	5	29	1	1
11	30383492	42	M	R ICA occlusion insular, putaminal I	47	inj	1	×		3	×		31.6	32	31.2	31.8	×	9.53	20	9.13	20	9.33	×	7	7	7	7	6	34	×
						1m later	0	-1	15	2	-1	15	28.7	29.1	24.6	28.9	-2.9	9.81	19	9.41	19	9.61	0.28	7	7	7	7	6	34	0	0.5	0.5
						2m later	0	-1	45	1+	-1.5	52.5	33.4	29	27.4	31.2	-0.6	9.72	19	10.13	19	9.925	0.595	7	7	7	7	6	34	0	0		0
						3m later	0	-1		2	-1		28.9	29.4	28	29.15	-2.65	8.81	18	8.53	17	8.67	-0.66	7	7	6	7	6	34	0	-1
12	2075646	70	M	R MCA I	167	inj	1	×		3	×		24.7	21.7	23.9	24.3	×	70.81	56	72.22	57	71.515	×	6	6	4	6	0	22	×
						1m later	1	0	0	3	0	0	23.3	23	24.9	24.1	-0.2	78.97	61	81.53	61	80.25	8.735	6	5	4	6	5	26	4	-2	-2
						2m later	1	0	0	2	-1	15	25.6	25.9	24.4	25.75	1.45	73.88	61	71.75	58	72.815	1.3	6	6	4	5	5	26	4	2		2
					来院無し	3m later
13	30775734	62	F	R basal ganglia H	32	inj	1	×		3	×		19	17.2	17.6	18.3	×	16.53	27	17.16	27	16.845	×	7	7	5	6	6	31	×
						1m later	0	-1	15	2	-1	15	18.5	18.6	17.2	18.55	0.25	17.09	26	17.91	27	17.5	0.655	7	6	5	6	6	30	-1	-1	-1
						2m ｌater	1	0	30	3	0	30	14.9	13	13.4	14.15	-4.15	20.35	28	19.87	27	20.11	3.265	7	6	5	6	6	30	-1	-1		-1
						3m ｌater	1	0		3	0		17.3	16.5	17.5	17.4	-0.9	21.08	31	20.81	30	20.945	4.1	6	6	5	6	6	29	-1	0
14	30733170	56	M	R putaminal H	94	inj	1	×		3	×		40	42	40.4	41.2	×	13.03	28	13	27	13.02	×	7	6	6	6	6	31	×
						1m later	1	0	0	3	0	0	42.8	36.6	38.3	40.55	-0.65	14.33	29	13.91	29	14.12	1.1	7	6	6	6	6	31	0	-1	-1
						2m later	1+	0.5	-7.5	3	0	0	36.8	37.6	32.4	37.2	-4	17.66	36	17.91	36	17.785	4.765	7	6	6	6	6	31	0	0		0
						3m later	1+	0.5		3	0		33.3	33.1	36.1	34.7	-6.5	15.55	33	15.51	32	15.53	2.51	7	6	6	6	6	31	0	0
15	30777260	78	M	L putaminal H	108	inj	1	×		3	×		21.4	22.4	22.9	22.65	×	24.63	31	25.07	30	24.85	×	6	6	3	6	4	25	×
						1m later	1	0	0	2	-1	15	23.1	20.9	22.4	22.75	0.1	21.31	27	20.63	28	20.97	-3.88	6	5	3	6	0	20	-5	0	0
						2m later	2	1	-15	3	0	30	23.1	23.9	22.6	23.5	0.85	18.13	23	19.17	23	18.65	-6.2	7	6	4	6	4	27	2	1		1
						3m later	1	0		3	0		26.4	22.6	24.3	25.35	2.7	18.71	22	18.54	23	18.625	-6.225	6	5	4	5	4	24	-1	0
																															A2
																															TA MMTdelta
																															n	15	15
																															mean	-0.233333	0.3
																															A1 MMT TA
																																16	16
																																-0.5625	-0.3125
